# Supplementary material for: Construction and immunogenicity of an mRNA vaccine against chikungunya virus
Source: Front Immunol. 2023 Mar 15;14:1129118. doi: 10.3389/fimmu.2023.1129118 (PMC10050897; doi:10.3389/fimmu.2023.1129118)
Supplement: Supplementary Table 1 — Characterization of mRNA formulation between wild-type (WT) and codon-optimized (OP) vaccines. Quality control parameters were examined after mRNA production. [file Table_1.xlsx]

## Sheet: Sheet1
Table S1
Vaccine	Content (mg/mL)	Size (nm)	PDI	Encapsulation (%)
WT	0.113	79.6	0.06	97.2
OP	0.116	78.2	0.05	97
